# Supplementary material for: Identification and characterization of circRNAs as competing endogenous RNAs for miRNA-mRNA in colorectal cancer
Source: PeerJ. 2019 Sep 19;7:e7602. doi: 10.7717/peerj.7602 (PMC6754974; doi:10.7717/peerj.7602)
Supplement: File S2 [file peerj-07-7602-s002.xlsx]

## Sheet: Sheet1
Differentially expressed circRNAs in the CRC
id	baseMean	baseMeanA	baseMeanB	foldChange	log2FoldChange	pval	Gene	circBase_ID
chr16:88804135-88804848-	5.04499	9.95552	0.134462	0.0135063	-6.21022	0.0463523	PIEZO1	circPIEZO1-3
chr3:127298582-127299006-	3.79215	7.44984	0.134462	0.018049	-5.79194	0.0234704	TPRA1	hsa_circ_0067163
chrX:31496222-31497220-	3.44341	6.75236	0.134462	0.0199134	-5.65012	0.0290122	DMD	hsa_circ_0140188
chr6:73005639-73043538+	11.2277	22.0121	0.443246	0.0201365	-5.63404	0.000150919	RIMS1	hsa_circ_0132246
chr9:77431584-77436753-	3.18269	6.23093	0.134462	0.0215798	-5.53417	0.0354502	TRPM6	hsa_circ_0138972
chr1:210522276-210560925+	3.05738	5.98029	0.134462	0.0224842	-5.47494	0.0424764	HHAT	hsa_circ_0111809
chr16:31142221-31142496+	14.3281	27.9838	0.672311	0.024025	-5.37932	0.035665	KAT8	circKAT8-3
chr17:12812213-12832363+	4.75676	9.24459	0.268925	0.0290899	-5.10334	0.0205894	ARHGAP44	hsa_circ_0106205
chr10:29801663-29820217-	57.8626	112.229	3.49602	0.0311507	-5.00459	0.0187996	SVIL	hsa_circ_0018064
chr3:48459319-48459772-	44.3316	85.8145	2.84868	0.0331958	-4.91286	0.0432831	PLXNB1	hsa_circ_0065378
chr12:56094682-56094938-	1638.16	3153.05	123.276	0.0390975	-4.67678	0.036517	ITGA7	hsa_circ_0026782
chr1:227075791-227076750+	5.19657	9.98975	0.403387	0.0403801	-4.63021	0.0413939	PSEN2	hsa_circ_0016726
chr16:15865425-15880589-	11.8013	22.6613	0.941236	0.041535	-4.58953	0.0114066	MYH11	circMYH11-41
chr5:147928230-148016624-	4.84058	9.23791	0.443246	0.0479812	-4.38139	0.00608739	HTR4	circHTR4-1
chr1:201454410-201459472-	5.65656	10.7753	0.537849	0.0499151	-4.32438	0.0433766	CSRP1	hsa_circ_0003736
chr4:72352664-72363409+	7.4343	14.1564	0.71217	0.0503072	-4.31309	0.0372376	SLC4A4	hsa_circ_0126908
chr10:128806995-128810638+	4.05896	7.71453	0.403387	0.0522892	-4.25734	0.0493923	DOCK1	hsa_circ_0020433
chr11:114450853-114453743-	6.59431	12.5163	0.672311	0.0537148	-4.21854	0.0126976	NXPE4	circNXPE4-1
chr5:228299-233760+	25.3393	48.0043	2.67436	0.0557109	-4.1659	0.0298255	SDHA	circSDHA-11
chr15:52876941-52885933-	7.5261	14.2431	0.809058	0.0568034	-4.13788	0.016588	FAM214A	hsa_circ_0103891
chr4:5624263-5624718-	3.60788	6.77252	0.443246	0.0654477	-3.93351	0.0331667	EVC2	circEVC2-6
chr15:63349183-63354844+	13.5218	25.3503	1.69327	0.0667946	-3.90412	0.0259366	TPM1	hsa-circRNA2604-3
chr19:40368302-40384167-	44.0241	81.8677	6.18047	0.0754934	-3.72751	0.000781136	FCGBP	hsa_circ_0109623
chr14:105935835-105936153+	3.46683	6.39352	0.540133	0.0844813	-3.56522	0.0338811	MTA1	circMTA1-3
chr14:58877560-58890813-	3.39256	6.24499	0.540133	0.0864906	-3.53131	0.0390825	TIMM9	hsa_circ_0009160
chr11:20117217-20119291+	5.56344	10.2404	0.886492	0.0865682	-3.53002	0.0126421	NAV2	circNAV2-6
chr17:12608444-12626325+	22.7959	40.9335	4.65829	0.113801	-3.13541	0.0335025	MYOCD	hsa_circ_0042103
chr3:195435004-195435712+	10.95	19.614	2.28586	0.116542	-3.10108	0.0368792	LINC00969	hsa_circ_0123193
chr2:128339585-128339858+	4.77427	8.52759	1.02095	0.119724	-3.06222	0.0212238	MYO7B	circMYO7B-3
chr5:147928230-147929825-	76.1702	135.773	16.5674	0.122022	-3.03478	0.000198802	HTR4	hsa_circ_0128314
chr8:106431371-106573709+	4.63427	8.18828	1.08027	0.131928	-2.92217	0.0277274	ZFPM2	circZFPM2-4
chr9:130652915-130653322-	7.71137	13.5927	1.83001	0.134632	-2.89291	0.0251529	ST6GALNAC6	hsa_circ_0088708
chr1:33099245-33100393-	4.45823	7.83619	1.08027	0.137856	-2.85876	0.0282395	ZBTB8OS	hsa_circ_0007516
chr1:8568685-8617582-	15.6018	27.4226	3.78093	0.137877	-2.85855	0.0409924	RERE	hsa_circ_0005829
chr15:28505922-28508315-	9.35517	16.4371	2.27326	0.138301	-2.85412	0.0191925	HERC2	hsa_circ_0005387
chr5:83356118-83362425-	8.01212	13.9253	2.09894	0.150728	-2.72998	0.0273998	EDIL3	hsa_circ_0073244
chr10:123324015-123325218-	8.13832	14.0604	2.21623	0.157622	-2.66546	0.00967378	FGFR2	hsa_circ_0020238
chr9:35236465-35243361+	9.53893	16.4035	2.67436	0.163036	-2.61674	0.048881	UNC13B	hsa_circ_0138696
chr4:72102292-72121116+	19.0524	32.3676	5.73722	0.177252	-2.49612	0.00583586	SLC4A4	hsa_circ_0069922
chr5:38523520-38530768-	23.9634	40.348	7.57888	0.187838	-2.41244	0.0206557	LIFR	hsa_circ_0072309
chr10:97098889-97106209-	13.015	21.7945	4.23545	0.194336	-2.36338	0.0424781	SORBS1	hsa_circ_0094606
chr10:123298105-123325218-	22.1188	36.9118	7.3258	0.198467	-2.33303	0.045875	FGFR2	hsa_circ_0092984
chr14:23771087-23771368-	56.0884	89.7722	22.4047	0.249573	-2.00247	0.0273631	PPP1R3E	circPPP1R3E-4
chr14:80163972-80271533+	39.8264	63.1424	16.5103	0.261478	-1.93524	0.0310941	NRXN3	hsa_circ_0032812
chr8:106431371-106456609+	25.4956	40.42	10.5712	0.261533	-1.93493	0.0450117	ZFPM2	hsa_circ_0003380
chr19:14568842-14569187+	26.5042	41.6793	11.3291	0.271816	-1.8793	0.02776	PKN1	hsa_circ_0008950
chr5:124036706-124036962-	105.903	164.478	47.3282	0.287747	-1.79713	0.00783947	ZNF608	hsa_circ_0001523
chr9:113734352-113735838-	221.949	340.401	103.498	0.304046	-1.71764	0.0331676	LPAR1	hsa_circ_0087960
chr11:66407170-66407594+	31.5786	47.0299	16.1274	0.342917	-1.54407	0.0460427	RBM4	hsa_circ_0000330
chr5:68470703-68471364+	60.1866	29.077	91.2963	3.13982	1.65068	0.0420433	CCNB1	hsa_circ_0001495
chr6:160819010-160831878+	19.6462	8.26958	31.0228	3.75144	1.90744	0.0303303	SLC22A3	hsa_circ_0078607
chr19:18285849-18286507+	28.2496	11.7718	44.7274	3.79955	1.92583	0.0307896	IFI30	hsa_circ_0005571
chr12:50385780-50386438-	13.4177	5.22168	21.6138	4.13924	2.04936	0.0340258	RACGAP1	hsa_circ_0009035
chr16:4311779-4312702-	14.4311	5.53345	23.3288	4.21596	2.07586	0.0361312	TFAP4	hsa_circ_0002439
chr1:203739955-203741275+	8.74738	3.13596	14.3588	4.57875	2.19495	0.0442752	LAX1	hsa_circ_0016105
chr5:619104-620376+	26.3879	9.14375	43.632	4.77178	2.25453	0.0115776	CEP72	hsa_circ_0071653
chr9:95018961-95032265-	8.81754	3.02776	14.6073	4.82446	2.27037	0.0371961	IARS	hsa_circ_0006702
chr19:58904342-58904854+	46.2314	15.2653	77.1975	5.05707	2.3383	0.0213772	RPS5	hsa_circ_0005598
chr8:145245686-145255444+	10.3417	2.81746	17.866	6.34119	2.66475	0.0241758	MROH1	hsa_circ_0001833
chr19:334399-336173-	6.30074	1.44938	11.1521	7.69442	2.94381	0.0215644	MIER2	hsa_circ_0109438
chr1:172569203-172571927+	4.87077	1.09728	8.64426	7.87789	2.97781	0.0420024	SUCO	hsa_circ_0015264
chr20:50234028-50235582-	5.80591	1.28004	10.3318	8.07144	3.01283	0.0332987	ATP9A	hsa_circ_0060880
chr5:137654907-137664218-	3.89245	0.853361	6.93155	8.12264	3.02195	0.0335556	CDC25C	hsa_circ_0005537
chr20:61291763-61292527+	18.5603	4.06391	33.0567	8.13421	3.024	0.0306736	SLCO4A1	hsa-circRNA5097-2
chr6:151336015-151336829+	5.79035	1.19874	10.382	8.6607	3.11448	0.0153242	MTHFD1L	hsa_circ_0078297
chr11:102742323-102742682-	6.24977	1.28678	11.2128	8.7138	3.1233	0.0219977	MMP12	circMMP12-1
chr7:105099614-105105861-	9.50103	1.94393	17.0581	8.77507	3.13341	0.0071647	PUS7	hsa_circ_0008628
chr20:34389412-34435356+	7.64863	1.5038	13.7935	9.17242	3.1973	0.0259026	PHF20	hsa_circ_0006478
chr9:127064214-127089724+	7.71452	1.38153	14.0475	10.1681	3.34597	0.0217737	NEK6	hsa_circ_0008383
chr5:170319390-170351554+	4.54747	0.772063	8.32288	10.78	3.43029	0.025477	RANBP17	hsa_circ_0003696
chr1:28362054-28374937-	6.23915	1.00253	11.4758	11.4468	3.51687	0.0153633	EYA3	hsa_circ_0008057
chr16:31373156-31374074+	20.1976	3.16955	37.2256	11.7448	3.55395	0.00689851	ITGAX	hsa_circ_0039161
chr19:45528586-45532250+	4.83597	0.751899	8.92004	11.8633	3.56844	0.0358949	RELB	hsa_circ_0003312
chr21:36206706-36231875-	11.208	1.71346	20.7025	12.0822	3.59482	0.0341266	RUNX1	hsa_circ_0002360
chr1:233270758-233297109-	4.43058	0.677313	8.18385	12.0828	3.59488	0.0196612	PCNX2	hsa_circ_0016956
chr20:32267560-32268222-	5.63652	0.846649	10.4264	12.3149	3.62233	0.0277395	E2F1	hsa-circRNA13021-6
chr12:27521194-27533337+	5.80056	0.846649	10.7545	12.7024	3.66703	0.0173347	ARNTL2	hsa_circ_0001964
chr11:89133184-89135710-	8.77352	1.25317	16.2939	13.0022	3.70068	0.0217172	NOX4	hsa_circ_0023984
chr5:73930508-73932323-	10.5441	1.5038	19.5845	13.0233	3.70303	0.00236952	ENC1	hsa_circ_0006859
chr3:52794810-52797640-	3.00566	0.42668	5.58464	13.0886	3.71024	0.0396288	NEK4	hsa_circ_0066119
chrX:102071919-102094900+	3.01653	0.42668	5.60638	13.1395	3.71584	0.0457975	LINC00630	hsa_circ_0139482
chr3:183493702-183508768+	5.31908	0.751899	9.88625	13.1484	3.71681	0.033718	YEATS2	hsa_circ_0006614
chr10:71964628-71969441-	6.32983	0.853361	11.8063	13.8351	3.79026	0.00383541	PPA1	hsa-circRNA9163-17
chr5:64747301-64748745-	2.83913	0.345383	5.33288	15.4405	3.94865	0.0390242	ADAMTS6	hsa_circ_0008674
chr15:50330964-50339661-	7.38331	0.853361	13.9133	16.3041	4.02716	0.000746071	ATP8B4	hsa_circ_0035197
chr6:71136272-71162274+	2.99238	0.345383	5.63938	16.3279	4.02927	0.0294299	FAM135A	hsa_circ_0132164
chr7:73770739-73774608+	3.72011	0.42668	7.01355	16.4375	4.03892	0.026119	CLIP2	hsa_circ_0080570
chr20:60831112-60838747+	9.06534	1.03615	17.0945	16.4981	4.04423	0.00629411	OSBPL2	hsa_circ_0115550
chrX:100117159-100118584-	26.8364	3.04121	50.6315	16.6485	4.05732	0.00816459	NOX1	circNOX1-3
chr2:203142672-203147195+	3.09947	0.345383	5.85356	16.948	4.08305	0.0325213	NOP58	hsa_circ_0057788
chr11:2591857-2594216+	3.25501	0.345383	6.16463	17.8487	4.15775	0.0367365	KCNQ1	hsa-circRNA1197
chr12:133310970-133312098-	3.41684	0.345383	6.4883	18.7858	4.23157	0.0204788	ANKLE2	hsa_circ_0006903
chr10:12039670-12046726-	2.51082	0.250633	4.77101	19.0358	4.25065	0.0480398	UPF2	hsa_circ_0007448
chr16:1866893-1873038-	2.62764	0.250633	5.00465	19.968	4.31962	0.0485245	HAGH	hsa_circ_0007865
chr6:155108994-155116273+	2.98487	0.250633	5.7191	22.8186	4.51214	0.0375098	SCAF8	hsa_circ_0007981
chr1:47761436-47767420-	3.39054	0.250633	6.53044	26.0558	4.70353	0.0290053	STIL	hsa_circ_0002632
chr14:65922338-66028484+	3.69656	0.250633	7.14249	28.4978	4.83278	0.0306072	FUT8	hsa_circ_0001998
chr11:89165951-89185063-	5.17506	0.250633	10.0995	40.2959	5.33256	0.0470359	NOX4	hsa_circ_0023990

## Sheet: Sheet2
chr16:88804135-88804848-	PIEZO1
chr3:127298582-127299006-	TPRA1
chrX:31496222-31497220-	DMD
chr6:73005639-73043538+	RIMS1
chr9:77431584-77436753-	TRPM6
chr1:210522276-210560925+	HHAT
chr16:31142221-31142496+	KAT8
chr17:12812213-12832363+	ARHGAP44
chr10:29801663-29820217-	SVIL
chr3:48459319-48459772-	PLXNB1
chr12:56094682-56094938-	ITGA7
chr1:227075791-227076750+	PSEN2
chr16:15865425-15880589-	MYH11
chr5:147928230-148016624-	HTR4
chr1:201454410-201459472-	CSRP1
chr4:72352664-72363409+	SLC4A4
chr10:128806995-128810638+	DOCK1
chr11:114450853-114453743-	NXPE4
chr5:228299-233760+	SDHA
chr15:52876941-52885933-	FAM214A
chr4:5624263-5624718-	EVC2
chr15:63349183-63354844+	TPM1
chr19:40368302-40384167-	FCGBP
chr14:105935835-105936153+	MTA1
chr14:58877560-58890813-	TIMM9
chr11:20117217-20119291+	NAV2
chr17:12608444-12626325+	MYOCD
chr3:195435004-195435712+	LINC00969
chr2:128339585-128339858+	MYO7B
chr5:147928230-147929825-	HTR4
chr8:106431371-106573709+	ZFPM2
chr9:130652915-130653322-	ST6GALNAC6
chr1:33099245-33100393-	ZBTB8OS
chr1:8568685-8617582-	RERE
chr15:28505922-28508315-	HERC2
chr5:83356118-83362425-	EDIL3
chr10:123324015-123325218-	FGFR2
chr9:35236465-35243361+	UNC13B
chr4:72102292-72121116+	SLC4A4
chr5:38523520-38530768-	LIFR
chr10:97098889-97106209-	SORBS1
chr10:123298105-123325218-	FGFR2
chr14:23771087-23771368-	PPP1R3E
chr14:80163972-80271533+	NRXN3
chr8:106431371-106456609+	ZFPM2
chr19:14568842-14569187+	PKN1
chr5:124036706-124036962-	ZNF608
chr9:113734352-113735838-	LPAR1
chr11:66407170-66407594+	RBM4
chr5:68470703-68471364+	CCNB1
chr6:160819010-160831878+	SLC22A3
chr19:18285849-18286507+	IFI30
chr12:50385780-50386438-	RACGAP1
chr16:4311779-4312702-	TFAP4
chr1:203739955-203741275+	LAX1
chr5:619104-620376+	CEP72
chr9:95018961-95032265-	IARS
chr19:58904342-58904854+	RPS5
chr8:145245686-145255444+	MROH1
chr19:334399-336173-	MIER2
chr1:172569203-172571927+	SUCO
chr20:50234028-50235582-	ATP9A
chr5:137654907-137664218-	CDC25C
chr20:61291763-61292527+	SLCO4A1
chr6:151336015-151336829+	MTHFD1L
chr11:102742323-102742682-	MMP12
chr7:105099614-105105861-	PUS7
chr20:34389412-34435356+	PHF20
chr9:127064214-127089724+	NEK6
chr5:170319390-170351554+	RANBP17
chr1:28362054-28374937-	EYA3
chr16:31373156-31374074+	ITGAX
chr19:45528586-45532250+	RELB
chr21:36206706-36231875-	RUNX1
chr1:233270758-233297109-	PCNX2
chr20:32267560-32268222-	E2F1
chr12:27521194-27533337+	ARNTL2
chr11:89133184-89135710-	NOX4
chr5:73930508-73932323-	ENC1
chr3:52794810-52797640-	NEK4
chrX:102071919-102094900+	LINC00630
chr3:183493702-183508768+	YEATS2
chr10:71964628-71969441-	PPA1
chr5:64747301-64748745-	ADAMTS6
chr15:50330964-50339661-	ATP8B4
chr6:71136272-71162274+	FAM135A
chr7:73770739-73774608+	CLIP2
chr20:60831112-60838747+	OSBPL2
chrX:100117159-100118584-	NOX1
chr2:203142672-203147195+	NOP58
chr11:2591857-2594216+	KCNQ1
chr12:133310970-133312098-	ANKLE2
chr10:12039670-12046726-	UPF2
chr16:1866893-1873038-	HAGH
chr6:155108994-155116273+	SCAF8
chr1:47761436-47767420-	STIL
chr14:65922338-66028484+	FUT8
chr11:89165951-89185063-	NOX4
